# Supplementary material for: ErbB2pY ‐1248 as a predictive biomarker for Parkinson's disease based on research with RPPA technology and in vivo verification
Source: CNS Neurosci Ther. 2023 Aug 11;30(2):e14407. doi: 10.1111/cns.14407 (PMC10848095; doi:10.1111/cns.14407)
Supplement: Supplementary file 3 — Table S1 [file CNS-30-e14407-s001.xlsx]

## Sheet: Protein relative expression
Protein	Protein relative expression
	Ctl-1	Ctl-2	Ctl-3	6-OHDA-1	6-OHDA-2	6-OHDA-3
14-3-3-beta	1.09543	1.14477	1.44953	1.05632	1.11283	0.961969
4-Oct	0.711737	0.713607	0.685762	0.966255	1.21679	1.35877
4E-BP1	2.08962	1.84844	1.91462	2.42245	2.36015	2.05709
4E-BP1_pS65	2.08998	1.96599	2.02958	1.17937	0.994367	1.00553
4E-BP1_pT37_pT46	1.69925	1.53451	1.78819	0.0289412	0.0328424	0.067525
A-Raf	1.94007	1.98835	1.72202	1.18913	1.13261	1.30679
ACC1	1.9211	2.05737	1.96363	2.03944	1.98118	2.03235
AceCS1	1.78234	1.81595	1.69534	1.06261	1.02174	0.955501
Acetyl-CoA_Carboxylase_pS79	5.17435	5.28509	4.75659	0.634936	0.625247	0.630421
Actin_beta	0.823592	0.841968	0.776557	0.79777	0.811145	0.631665
ACVRL1	0.92519	0.917113	0.810324	1.37435	1.25743	1.24175
Akt-pan	2.73058	2.6558	2.41634	1.73344	1.61795	1.65515
Akt_pS473	5.22832	5.39953	4.74728	1.02216	1.11105	1.08001
Akt_pT308	1.57737	1.71111	1.45868	1.08477	1.0593	1.02562
Akt1	1.30089	1.18676	1.5666	1.35348	1.47101	1.51668
Akt2	1.30573	1.26113	1.2554	1.2319	1.09317	1.12249
Akt3	8.09558	9.28142	10.1957	6.01902	5.92371	6.73468
ALKBH5	1.80329	2.07454	2.18123	0.92667	0.950772	0.880016
AMPKalpha	0.790196	0.863556	0.79562	0.841807	0.816404	0.847266
AMPKalpha_2_pS345	0.867708	0.710485	0.719605	0.699348	0.856809	0.745958
AMPKalpha_pT172	2.84784	3.22087	2.92426	1.27852	1.20697	1.25774
Androgen_Receptor	0.871567	0.92334	0.852791	1.54016	1.36131	1.11914
AnnexinI	0.0880933	0.109146	0.111058	0.127321	0.156675	0.156258
ARID1A	5.49859	5.98121	5.34814	2.63746	2.39652	2.63457
ASNS	1.89566	1.90395	1.83304	2.29184	2.19578	2.14292
Atg3	0.545894	0.601684	0.603054	0.581483	0.572943	0.619166
Atg7	0.692818	0.66626	0.559483	0.567475	0.559559	0.559278
ATM	1.90289	1.9896	1.80605	1.51582	1.40689	1.5245
ATM_pS1981	0.943014	0.906973	0.84096	1	0.932565	0.899871
ATR	0.786343	0.681105	0.766565	0.868275	0.853827	0.801717
ATR_pS428	1.02319	1.09459	1.02711	1.08082	0.996678	0.904696
Axl	0.425669	0.296159	0.463315	0.269496	0.371281	0.364645
B-Raf	3.15137	3.47485	2.94914	2.73399	2.61392	2.65442
B-Raf_pS445	2.99886	3.12065	2.8329	1.40265	1.35556	1.36225
B7-H4	0.392718	0.532205	0.527836	0.569559	0.648072	0.676228
Bad_pS112	1.15801	1.19345	1.10085	0.57934	0.563027	0.505888
Bak	0.866638	0.942007	0.898424	1.1259	1.07989	1.09154
BAP1	1.21792	1.18672	1.31112	0.860685	0.979734	1
Bax	1.06813	1.14138	1.28602	1.0139	1.03458	1.06788
Bcl2	52.0587	81.8812	94.0709	93.9898	117.699	130.999
Beclin	0.783788	1.00248	0.967297	1.05251	1.02684	1.07735
BID	1.56688	1.63567	1.57702	1.08757	1.07582	1.07994
Bim	1.36829	1.41203	1.58866	3.62856	3.64071	3.91195
BRD4	2.07418	2.35818	2.11442	1.04201	1.01789	1.03835
c-Abl	0.982643	1	0.973608	0.892495	0.827261	0.921182
c-Kit	0.960327	0.96388	0.713205	1.00037	1.00737	0.854247
c-Met	0.847432	0.823783	0.920116	0.921695	0.9527	0.970142
C-Raf	0.773112	0.830523	0.777543	0.931388	0.885039	0.908733
c-Raf_pS338	0.431801	0.467467	0.416863	0.455886	0.434611	0.404132
CASP3-active	1.04683	1.08848	1.09129	0.96707	0.944909	0.933111
CASP7-Asp198-cleaved	0.636502	0.626833	0.626062	0.658335	0.669939	0.585691
Catenin-beta1	1.02317	0.978436	0.867756	1.12988	0.997628	1.03913
Catenin-beta1_pS33_pS37	0.820453	0.867461	0.837657	1.05536	0.976625	0.987912
Caveolin-1	0.0729427	0.0755254	0.0716926	0.0862054	0.0837492	0.0946866
CD171	7.6166	7.79892	7.63446	21.8185	22.4414	22.0724
CD26	0.67332	0.699366	0.68485	0.98333	0.919211	0.94155
CD31	0.762529	0.76246	0.714176	0.78808	0.83159	0.779014
CD44	0.899439	0.811056	0.86399	0.767663	0.900003	0.896078
CD49b	1.16797	1.16847	1.36602	1.98844	2.07658	2.11557
CD86	0.9384	0.806413	0.90395	0.705915	0.994628	0.746449
cdc2_pY15	0.788939	0.85012	0.795599	0.791011	0.779836	0.788386
Cdc6	1.23018	1.25161	1.22673	1.2326	1.16572	1.13516
CDK1	6.46982	7.12964	7.75407	2.48315	2.29293	2.47625
CDK1_pY15	0.676652	0.758715	0.750103	0.629923	0.598919	0.78324
CDK9	2.01912	2.05122	1.97864	1.17992	1.11605	1.1096
CDKN2A/p16INK4a	0.658986	0.687154	0.982082	0.623689	0.760581	0.854731
CENP-A	1.11185	0.973123	0.969777	0.991815	0.854682	0.855319
CHD1L	2.39713	2.40399	2.29044	1.38249	1.22024	1.24866
Chk1_pS296	0.91482	1.00493	0.938791	0.910407	1.06591	1.0015
Chk2	0.829233	1.04157	0.897518	0.430908	0.826843	0.405741
Chk2_pT68	0.961598	0.915553	0.920835	1.08077	1.0197	0.977455
Claudin-7	0.775948	0.810332	0.778762	0.876046	0.828255	0.842234
COG3	0.870505	0.984866	0.960171	1.08619	1.05488	1.01936
Complex-II-Subunit	0.81234	0.847523	0.812198	1.35264	1.2481	1.19831
Connexin43	7.7237	7.99907	6.94785	12.3279	12.8605	12.4758
Coup-TFII	0.30124	0.340627	0.350669	0.278407	0.355073	0.373385
COX_IV	1.04342	1.12349	1.05776	1.84232	1.83033	2.0286
CREB1	0.75493	0.804794	0.777854	0.836763	0.839229	0.850638
CtIP	0.518988	0.566219	0.565702	0.696766	0.682146	0.576345
Cyclin_B1	6.39891	6.67191	7.22678	5.51178	5.54105	5.78495
Cyclin_D1	0.80969	0.781835	0.996915	0.903217	0.987729	0.957475
Cyclin_D3	0.619415	0.894107	0.898194	0.811166	0.722377	0.746813
Cyclin_E1	0.454492	0.866715	0.871758	0.611359	0.866892	0.743128
Cyclophilin_F	0.754454	0.781329	0.821203	1.55366	1.40782	1.42283
DDB-1	0.918998	0.886663	0.798423	0.70028	0.725376	0.693837
DDR1	0.934473	0.957308	0.883438	1.11716	1.1653	1.06768
DNA Polymerase_g	1.05146	0.935769	1.08974	1.78885	1.77437	1.90512
DNMT1	2.25433	2.30201	2.3724	1.83184	1.79162	1.82138
DRP1	1.66538	1.83915	1.93488	1.10954	1.17635	1.18441
DUSP4	11.9016	11.5376	12.4642	1.69457	1.71342	1.86523
Dvl3	1.82542	1.89647	1.99388	1.68786	1.66165	1.75547
E-Cadherin	0.283224	0.293405	0.314813	0.222379	0.314079	0.333037
E2F-1	0.818443	0.788131	0.994581	0.92351	0.931642	0.920536
eEF2K	0.988924	1.05997	0.987452	0.882108	0.884282	0.883094
EGFR	1.36815	1.55776	1.58026	1.34667	1.39158	1.44813
EGFR_pY1016	1.08709	1.14422	1.1143	1.23949	1.14769	1.21308
EGFR_pY1068	0.836222	0.88743	0.889093	1.77526	1.53209	1.91329
EGFR_pY1173	1.22294	1.11227	1.27393	1.12897	1.09825	1.07043
eIF4E	1.5468	1.69838	2.01172	1.11431	1.23504	1.15815
eIF4E_pS209	0.935883	0.929921	1.05751	0.802114	0.897739	0.941314
eIF4G	1.5702	2.33443	2.32311	2.12333	1.86439	1.89379
EMA	0.210596	0.517861	0.593564	0.558422	0.706801	0.808286
Enolase-2	0.623558	0.527488	0.722116	0.876382	1.09832	1.17251
EphR_A2	0.660457	0.581481	0.658119	0.997049	1.00104	1.02378
ErbB2	0.673289	0.729063	0.831908	1.11166	0.967687	0.973702
ErbB2_pY1248	0.395973	0.767814	0.76377	0.946352	1.05475	0.963111
ERCC1	0.640048	1.30985	1.37509	1.07357	1.07205	1.07622
ERCC5	0.850984	0.885647	0.839984	0.877242	0.817964	0.766047
Erk5	2.03564	2.27494	2.34124	1.77238	1.74333	1.76151
Erk5_pT218_pY220	1.46132	1.46553	1.50265	1.58449	1.65817	2.01174
ERRa	0.805985	0.696412	0.774775	0.530665	0.660508	0.670118
ERRFI1	0.85066	0.824331	0.867692	0.935624	0.911605	0.930864
Estrogen_Receptor-alpha	0.848432	0.895414	0.835855	1.09715	1.02819	0.910125
Estrogen_Receptor-alpha_pS118	2.14471	1.36869	1.46657	2.36238	3.31415	3.21111
Ets-1	0.645284	0.611175	0.62497	0.707365	0.706789	0.71071
EVI1	2.45341	2.37809	2.46372	1.66819	1.5838	1.58819
FAK	1.06883	1.13293	0.835389	4.85656	5.64823	4.89189
FAK_pY397	0.907181	0.945191	0.906553	0.694686	0.656354	0.6792
FASN	2.34599	2.73629	2.69182	1.99908	1.95111	1.88075
Fibronectin	0.167223	0.257678	0.274679	0.405406	0.408647	0.480255
FoxM1	0.5755	0.751091	0.76712	0.488775	0.521089	0.495831
FOXM1	0.735364	0.818329	0.808109	1.00051	0.932979	0.976242
FoxO3a	0.903007	0.866362	0.799629	0.936846	0.95894	0.99541
FoxO3a_pS318_pS321	0.788634	0.827968	0.827228	0.904998	0.860766	0.852898
FTO	2.79174	3.03519	3.02536	1.5953	1.64185	1.69848
G6PD	0.588696	0.60637	0.554557	0.585327	0.677479	0.792948
Gab2	7.93441	9.26707	9.89532	6.8095	6.94138	6.82098
GAPDH	0.677502	1.01252	0.937519	1.20053	1.13555	1.1305
GATA3	16.2942	20.0133	20.283	7.14748	6.11502	6.2999
GCLM	0.739344	0.862402	0.904593	0.622986	0.740251	0.672796
GCN5L2	1.2421	1.76739	1.76259	0.755713	0.56869	0.608593
GLUD1/2	0.911295	0.931013	0.988289	1.49063	1.76503	1.68473
Glutaminase	1.00916	1.10326	1.33367	2.22294	2.33536	2.46544
Glycogen_Synthase_pS641	0.693817	0.674045	0.694987	0.557515	0.690026	0.701062
GRB2	1.19809	1.23061	1.25314	1.00821	1.01823	1.06646
GSK-3alpha/beta	1.56079	1.63589	1.46262	1.09024	1.08612	1.09926
GSK-3alpha/beta_pS21_pS9	1.03208	1.00258	1.07719	0.219114	0.213765	0.219003
GSK-3beta	0.946617	1.06759	0.957434	0.827506	0.847558	0.901512
GSK-3beta_pS9	1.34636	1.35664	1.30612	0.597181	0.622226	0.602785
GYS1	0.878185	0.917712	0.8913	0.900195	0.803337	0.808411
H2AX_pS140	0.891593	0.766736	0.809375	0.379175	0.750128	0.687284
HER2_pY1196	0.84603	0.940975	0.939856	0.87449	1.01484	1.06277
HER2_pY1222	0.998061	0.999294	1.05273	1.00831	1.05696	1.18202
HES1	0.201161	0.37244	0.384637	0.175913	0.331899	0.287672
Hexokinase II	0.947365	0.887915	1	1.48511	1.58745	1.64897
Histone-H3-K4_Dimethylated	1.24216	0.860694	0.921399	1.10545	1.01807	1.22686
Histone H3	3.21596	1.22796	1.69234	5.68059	3.31742	4.34431
Histone_H3-K9_Dimethylated	0.886304	0.917612	0.8269	0.911642	0.85945	0.87198
HMHA1	0.226379	0.262424	0.227466	0.415706	0.26475	0.275705
HNRNPK	0.849513	0.862495	0.763116	0.747643	0.721178	0.743037
HSP27	0.910769	0.85429	0.852363	0.848005	0.94617	0.947533
HSP27_pS82	1.8186	1.8052	1.8256	0.983327	0.959867	0.935816
HSP70	1.08063	1.27899	1.26225	0.489618	0.854573	1.04616
IGF-1R-beta	2.04398	2.00039	2.08215	3.04521	3.36964	3.50152
IGF-IR-beta	1.49582	1.39737	1.67083	2.30122	2.32088	2.56871
IGF-IR-beta_pT1135/1136	0.556787	0.520341	0.533962	0.620527	0.606736	0.626195
IGFBP2	6.64899	7.46373	6.82435	12.5381	13.2431	13.4769
Insulin Receptor	0.651147	0.667476	0.688818	0.805458	0.849734	1.00405
Insulin_receptor-beta	0.757225	0.852338	0.992577	1.47179	1.27516	1.41188
IRS1	0.806677	0.836443	0.803403	0.932072	0.938645	0.943459
Jak2	1.11556	1.16179	1.1404	1.24673	1.30574	1.28182
KAP1	2.15402	2.31412	2.49785	1.26265	1.41769	1.49205
KAT2A	0.824	0.949407	0.951187	0.718842	0.73713	0.86122
Ki67	2.68119	3.15697	3.10657	1.62069	0.945433	0.988766
LAG3	0.906185	0.957993	0.863723	1.01821	0.952672	0.966269
Lasu1	1.18539	1.20605	1.26789	1.03717	1.12344	1.17845
LC3A/B	2.75741	3.01317	3.38247	2.43279	2.56099	2.85769
LCN2	0.371697	0.36433	0.335448	0.432741	0.59806	0.592721
MAPK3	0.525434	0.696183	0.793212	0.511799	0.532129	0.523042
Mcl-1	0.913271	0.846332	0.945637	1.62788	1.57998	1.96142
MCL1	0.601914	0.625549	0.642876	2.6627	2.52988	3.38504
MCT4	0.764705	0.682094	0.745895	0.600561	0.830206	0.762512
MDM2_pS166	0.964404	1.05522	0.999285	0.354968	0.355169	0.334977
MEK1	0.788968	0.878939	0.879559	0.475672	0.745847	0.605
MEK1/2_pS217_pS221	0.713226	0.599823	0.709914	0.597668	0.58516	0.611249
MEK2	0.881258	0.866085	0.829626	0.997633	1.03197	1.06806
MERIT40_pS29	0.600741	0.530091	0.590498	0.299931	0.433459	0.31869
Merlin/NF2	0.568986	0.701217	0.71429	1.21049	1.02797	1.10959
METTL3	2.58277	2.85797	2.87674	1.50945	1.54256	1.60142
MITF	0.459849	0.478104	0.448309	0.383405	0.391532	0.464417
Mitofusin-1	2.0266	1.75172	1.99955	2.87027	3.06496	3.26103
Mitofusin-2	1.05065	0.976541	1.09224	1.98011	1.90772	1.99321
MLKL	0.0932162	0.0812721	0.0962968	0.0915149	0.12293	0.119862
MMP14	0.355756	0.320133	0.303219	0.412694	0.45185	0.462978
Mnk1	1.00069	1.00058	0.99633	0.854688	0.846458	0.851827
MSH6	3.23945	3.47123	3.66209	1.65545	1.30646	1.34477
MSI2	2.97857	2.90283	3.26809	3.30863	3.21815	3.48469
mTOR	1.41368	1.6004	1.80007	1.36937	1.49487	1.48924
mTOR_pS2448	1.12942	1.12093	1.19013	0.46613	0.482081	0.516266
N-Ras	0.856455	0.939672	1.03782	0.95117	1.18688	1.13855
NF-kappaB_p65_pS536	0.506802	0.53232	0.514919	0.525028	0.535736	0.5405
NQO1	1.72334	1.37357	1.59758	1.34653	0.94012	1.03521
p21	4.84952	5.61144	6.50253	1.8462	2.15018	2.0617
p27/KIP 1	1.17225	1.12849	1.20594	1.13891	1.14305	1.20802
p27/KIP 1_pT198	1.01574	1.07515	0.951892	0.932531	0.87796	0.901426
p38_MAPK	0.361486	0.55477	0.640049	0.343288	0.462119	0.451434
p38_MAPK_pT180_pY182	1.12157	1.10747	1.05742	0.831592	0.802712	0.758933
p38a_MAPK	0.778816	0.793282	0.92243	0.99683	0.967199	1.00531
p44/42	0.975583	0.684977	0.86611	0.705576	0.574187	0.749319
p44/42MAPK_pT202_pT185_pY204_pY187	0.24007	0.270952	0.26519	0.326385	0.31983	0.296079
p44/42MAPK_pT202_pT204	1	1.06556	1.02468	1.2421	1.16143	1.08815
p53	0.711827	0.861386	1.01414	0.365995	0.958816	0.911248
p70S6K	0.770031	0.729849	0.753225	0.53745	0.500996	0.513651
p70S6K1	1.77604	1.95472	1.92641	1.42844	1.39036	1.3999
PAICS	2.08226	2.25773	1.97171	1.73098	1.64021	1.64887
PAK4_pS474_PAK5_pS602_PAK6_pS560	1.68076	1.55313	1.62138	0.933538	0.916243	0.838311
PARK7/DJ1	1.26301	1.3695	1.34827	0.913487	0.97119	1.07732
PARP	3.17029	3.17514	2.84955	2.42312	2.21586	2.18679
Paxillin	0.763559	0.786018	0.724907	0.640007	0.571607	0.614915
PDGFRalpha_pY849_pY857	0.676065	0.683454	0.727426	0.819297	0.828801	0.856734
PDGFRbeta	6.23081	5.94084	6.07307	12.7767	12.2117	12.7084
PDK1_pS241	1.72874	1.91313	2.00294	1.29853	1.42644	1.14065
PEA-15	1.25373	1.16332	1.23053	4.84586	4.97912	4.91338
PEA15_pS116	0.908224	0.922264	0.859856	0.895548	0.89163	0.841617
PERK	2.55853	2.81628	2.85887	2.96138	3.14368	3.24356
PHLPP	0.752141	0.774164	0.7642	0.754765	0.837805	0.934099
PI3K_p110alpha	4.44189	5.00526	5.00599	11.1741	9.53178	10.7029
PKCalpha	9.96841	10.0447	9.6202	11.3936	11.8497	15.9714
PKCalpha/beta II_pT638_pT641	4.96996	5.44262	6.03739	6.097	6.59703	7.57816
PKCalpha_pS657	4.01568	4.30356	5.11554	2.04278	2.49557	2.6139
PKCbeta-pan_II_pS660	2.12788	2.33712	2.36931	1.31741	1.30707	1.4014
PKCδ_pS664	1.19996	1.21212	1.07481	1.00411	0.925365	0.944237
PKM2	0.939792	0.888807	0.962602	0.67039	0.718281	0.605772
PLC-gamma1	5.30326	5.85233	7.5684	3.76123	4.28076	4.44274
PLC-gamma2_pY759	0.918011	0.886283	0.800759	0.996044	0.922287	0.88461
PLK1	2.90912	3.00507	3.08794	2.96802	2.88946	3.14025
PMS2	2.37874	2.21323	2.38837	1.16666	1.19827	1.16196
PTEN	4.09946	4.05278	4.1724	3.40168	3.47969	3.42416
PTPN12	1.1621	1.21576	1.08809	1.35829	1.35997	1.26245
Puma	4.16773	4.46051	4.67534	5.45366	6.07721	6.06861
PYGB	0.948747	0.847418	0.88394	0.960258	1.05729	1.12598
Rab11	0.717565	0.801101	0.664245	0.809016	0.849209	0.871516
Rab25	0.928533	0.928361	0.87852	0.97027	0.961104	0.905914
Rad17_pS645	0.813935	0.822112	0.867807	0.22711	0.350691	0.353668
Rad50	1.35926	1.41799	1.3844	1.33043	1.29882	1.31661
Rad51	2.16589	2.28904	2.151	1.8464	1.7384	1.83454
Raf1_pS296	0.717764	0.740296	0.717755	0.867066	0.845756	0.830227
RAF1_pS621	1.3112	1.30784	1.43248	1.13107	1.21101	1.20609
Raptor	2.04044	2.03184	1.88074	1.7238	1.6516	1.63967
Rb	1.14997	0.933168	1.11369	0.98219	0.910052	0.92491
Rb_pS807_pS811	8.33321	8.68138	9.37038	0.82837	0.997423	1.17042
RBM15	2.70043	2.83769	2.9474	1.09152	1.00683	0.927096
Rictor	1.15618	1.04132	1.18429	1.13984	1.06911	1.103
Rictor_pT1135	0.710064	0.740213	0.769753	0.723773	0.65646	0.615362
ROS1	1.39051	1.47754	1.49154	0.839734	0.841128	0.856552
RPA32_pS4_pS8	0.995867	0.867587	0.952475	0.610794	0.610424	0.569429
RPS6	1.62281	1.76211	1.55589	1.07428	1.02289	1.00934
RPS6_pS235_pS236	2.42391	2.36866	2.28622	0.119454	0.14868	0.121215
RPS6_pS240_pS244	4.45816	3.1596	3.57816	0.332916	0.46763	0.407139
RSK	0.901644	0.95393	1.05361	0.861443	1.01724	0.864382
RSK1	1.04464	1.06146	1.05446	1.13095	1.00058	0.925554
SDHA	0.512908	0.528298	0.530786	0.770347	0.875286	0.777173
SerpinB2	0.627836	0.756868	1.43448	1.01093	0.687723	0.754585
SGK1	0.547801	0.596653	0.565763	0.541759	0.488822	0.603055
SGK3	0.590829	0.573024	0.598253	0.681691	0.740168	0.794485
SHP-2	1.08144	1.18921	1.1484	0.840952	0.879467	1.04426
SHP-2_pY542	0.865166	0.796124	0.836839	1.62313	1.66015	1.61479
SIRPa	0.460172	0.475447	0.499292	0.41913	0.548246	0.586172
Smac/Diablo	1.55723	1.70146	1.67975	2.05019	2.61746	2.42307
Smad1	1.21608	1.2697	1.1226	1.14161	1.08932	1.1357
Smad3	2.84713	3.12873	2.83028	17.1258	16.7187	17.791
Snail	1.11924	1.10552	1.15023	0.886379	0.930727	0.984654
SOX17	0.709849	0.961515	0.953607	0.822656	0.813246	0.85909
Sox2	1.00393	1.06629	1.16069	1.60753	1.4302	1.52461
Src	1.02754	0.979329	1.03345	0.795471	0.902532	0.925115
Src_pY416	1.14853	1.08535	1.23586	1.06839	1.2855	1.35211
Src_pY527	1.64328	1.62706	1.62098	2.81985	3.13531	3.00876
SRSF1	1.2972	0.953141	1.08467	1.03643	1.01547	1.21335
Stat3	1.21014	1.2265	1.23417	0.841392	0.814178	0.869
Stat3_pY705	0.570161	0.593387	0.56876	0.638139	0.614058	0.585767
Stat5a	0.910795	0.875646	0.883062	1.12822	1.04301	1.09347
STING	0.42611	0.329763	0.391743	0.458763	0.434942	0.417579
Syk	0.32678	0.345828	0.322665	0.379477	0.356273	0.366205
Tau	0.762208	0.751767	0.506633	0.679709	0.650841	0.672057
TAZ	0.289926	0.206003	0.265154	0.274062	0.339155	0.328108
TFRC	1.61958	1.54782	1.66386	3.35938	3.28815	3.48551
TIGAR	1.04096	1.08576	0.933512	1.07115	1.02551	1.09373
TPX2	1.51516	2.10982	2.40844	1.41143	1.35085	1.48937
TransglutaminaseII	1.12804	0.72685	0.817865	1.12845	1.21398	1.37043
TRIM25	1.0229	1.11051	1.13427	0.937228	0.925279	0.933868
TRIP13	1.61546	1.60703	1.67423	1.43501	1.49751	1.53629
TSC1	0.57844	0.901449	0.933902	0.731789	1.08919	1.2136
TSC2_pT1462	1.34102	1.25891	1.36405	1.49288	1.68017	1.58135
TSG101	1.46269	1.57124	1.76391	1.28356	1.36211	1.56735
Tuberin	3.30306	3.49204	3.51003	3.04327	3.02593	3.01414
Tubulin-alpha-D	1.22527	1.46539	1.3485	1.36015	1.30631	1.37125
Tubulin_beta	2.44337	2.58167	2.33272	2.11811	2.12241	2.13282
TUFM	1.23919	1.13926	1.08939	2.77361	2.26418	2.2676
Tyro3	0.980849	0.822167	0.733655	0.963947	1	0.957572
ULK1_pS757	0.551442	0.52129	0.520679	0.272116	0.361862	0.354819
VASP	0.600594	0.615127	0.601257	0.641225	0.623203	0.65517
VDAC1	0.983245	0.953658	1.04346	1.3066	1.28342	1.41229
VEGFR	0.65286	0.666316	0.637567	0.639092	0.725665	0.627966
Vinculin	0.875672	0.909344	0.982581	0.344049	0.456036	0.492724
Wee1	1.38064	1.75402	1.98085	0.90918	0.921699	0.995237
WIPI1	0.564136	0.610778	0.59148	0.671424	0.613412	0.627191
WTAP	2.37379	2.61761	2.74872	1.18094	1.15829	1.28527
XIAP	0.751479	0.742788	0.795856	0.621081	0.61099	0.652552
XPA	0.796077	0.850705	0.805978	0.57378	0.51882	0.510122
XRCC1	1.01085	1.1126	0.956957	0.853589	0.857131	0.909722
YAP_pS127	0.208603	0.213925	0.271601	0.0586314	0.0816536	0.0880343
YB1_pS102	0.699678	0.735606	0.748129	0.844514	0.799681	0.802791
YTHDF2	3.82474	4.16213	5.42655	2.70928	3.10889	3.60739
YWHAB	0.65277	0.688117	0.697141	0.938965	0.895231	0.941327
Zap-70	0.766249	0.764605	0.753739	0.869264	0.873087	0.831022
